# Supplementary material for: Development of an Implementation Strategy Tailored to Deliver Evidence-Based and Person-Centred Nursing Care for Patients with Community-Acquired Pneumonia: An Intervention Mapping Approach
Source: Healthcare (Basel). 2023 Dec 22;12(1):32. doi: 10.3390/healthcare12010032 (PMC10779328; doi:10.3390/healthcare12010032)
Supplement: Supplementary file 1 [file healthcare-12-00032-s001.zip]

Archive with 1 entries (1 files):
- healthcare-2738513-supplementary.pdf
